# Supplementary material for: Integrated assessment of thiram toxicity in pangasius fish: Erythrocytic abnormalities, gill and intestinal defense mechanisms, and genotoxicity
Source: PLoS One. 2026 Jul 15;21(7):e0353763. doi: 10.1371/journal.pone.0353763 (PMC13372111; doi:10.1371/journal.pone.0353763)
Supplement: S1 Data — (XLSX) [file pone.0353763.s001.xlsx]

## Sheet: Sheet1
						Nuclear alterations observed in erythrocytes
					Parameters/ Days	Groups
						T0 (0.00µg/L)	T1(5.0µg/L)	T2(10.0µg/L)	T3(15.0µg/L)
					Erythrocytes with micro-nucleus (%)
					4	0.37±0.05	0.39±0.03	0.43±0.07	0.45±0.07
					8	0.36±0.06	0.40±0.05	0.46±0.06	1.73±0.08*
					12	0.38±0.02	0.41±0.02	2.88±0.09*	3.45±0.08*
					Erythrocytes with notched nucleus (%)
					4	0.37±0.05	0.40±0.08	0.42±0.05	0.44±0.05
					8	0.38±0.07	0.43±0.09	0.45±0.07	0.46±0.06
					12	0.39±0.08	0.45±0.08	0.83±0.08*	1.49±0.09*
					Lobed nucleated erythrocytes (%)
					4	0.61±0.08	0.64±0.08	0.66±0.05	0.67±0.09
					8	0.62±0.04	0.65±0.06	0.68±0.07	0.69±0.07
					12	0.63±0.05	0.67±0.07	1.79±0.10*	1.99±0.11*
					Erythrocytes with condensed nucleus (%)
					4	0.19±0.06	0.22±0.02	0.23±0.04	0.24±0.05
					8	0.20±0.05	0.23±0.05	0.24±0.07	0.25±0.06
					12	0.21±0.07	0.26±0.04	0.91±0.09*	1.15±0.05*
					Erythrocytes without nucleus (%)
					4	0.26±0.03	0.29±0.05	0.30±0.02	0.32±0.05
					8	0.28±0.04	0.30±0.03	0.32±0.03	0.35±0.06
					12	0.28±0.05	0.32±0.05	0.91±0.08*	1.79±0.09*
					Erythrocytes with nuclear remnants (%)
					4	0.33±0.08	0.34±0.02	0.36±0.05	0.38±0.03
					8	0.34±0.07	0.35±0.02	0.38±0.06	0.39±0.05
					12	0.35±0.06	0.36±0.03	1.87±0.08	1.99±0.07*
					Vacuolated nucleus erythrocytes (%)
					4	0.48±0.03	0.50±0.03	0.51±0.05	0.54±0.05
					8	0.49±0.06	0.52±0.05	0.54±0.03	0.56±0.03
					12	0.49±0.06	0.55±0.04	1.65±0.04*	2.33±0.05*
					Erythrocytes with blabbed nucleus (%)
					4	0.45±0.06	0.49±0.05	0.51±0.05	0.52±0.03
					8	0.49±0.05	0.51±0.06	0.53±0.04	0.55±0.05
					12	0.48±0.07	0.52±0.05	2.19±0.03*	2.81±0.04*
					Values (Mean± SE) with asterisk in each row differ significantly (P<0.05) from control group.

## Sheet: Sheet2
				Morphological alterations observed in erythrocytes
				Parameters/ Days	Groups
					T0 (0.00µg/L)	T1(5.0µg/L)	T2(10.0µg/L)	T3(15.0µg/L)
				Microcytes (%)
				4	1.29±0.08	1.41±0.11	1.44±0.07	1.47±0.11
				8	1.31±0.09	1.43±0.09	1.46±0.09	1.53±0.10
				12	1.33±0.10	1.4±0.10	3.15±0.12*	4.11±0.23*
				Leptocytes (%)
				4	1.29±0.05	1.33±0.07	1.35±0.09	1.38±0.08
				8	1.31±0.06	1.35±0.08	1.37±0.02	1.53±0.07
				12	1.33±0.08	1.38±0.07	1.99±0.07*	2.74±0.10*
				Stomatocytes (%)
				4	0.59±0.08	0.62±0.07	0.65±0.09	0.66±0.05
				8	0.62±0.05	0.64±0.08	0.67±0.09	0.69±0.07
				12	0.63±0.09	0.65±0.09	0.98±0.09*	1.55±0.11*
				Dividing erythrocytes (%)
				4	0.38±0.08	0.41±0.06	0.42±0.06	0.46±0.03
				8	0.40±0.07	0.43±0.08	0.46±0.08	0.49±0.04
				12	0.42±0.07	0.46±0.09	0.67±0.05*	0.77±0.05*
				Tear shape erythrocytes (%)
				4	0.77±0.08	0.83±0.07	0.85±0.06	0.86±0.08
				8	0.79±0.08	0.85±0.06	0.87±0.07	0.89±0.07
				12	0.81±0.07	0.86±0.05	0.99±0.07*	1.11±0.08*
				Values (Mean±SE) with asterisk in each row differ significantly (P<0.05) from control group.

## Sheet: Sheet3
			DNA damage by comet assay observed in gills and intestine
			Parameters/ Days	Groups/Treatments
				T0 (0.00µg/L)	T1(5.0µg/L)	T2(10.0µg/L)	T3(15.0µg/L)
			Percentile rate of DNA damages in isolated cells of Gills
			4	1.23±0.18	1.34±0.16	1.40±0.16	1.46±0.13
			8	1.24±0.17	1.37±0.18	1.43±0.18	2.49±0.14*
			12	1.27±0.15	1.41±0.19	2.97±0.15*	3.77±0.16*
			Percentile rate of DNA damages in isolated cells of Intestine
			4	1.38±0.13	1.43±0.13	1.52±0.13	1.55±0.11
			8	1.40±0.11	1.45±0.18	2.56±0.14*	3.49±0.14*
			12	1.42±0.15	1.49±0.16	3.67±0.15*	4.77±0.15*
			Values (Mean± SE) with asterisk in each row differ significantly (P<0.05) from control group.

## Sheet: Sheet4
				Antioxidant enzymes and oxidative stress parameters in gills
			Parameters/ Days	Groups/Treatments
				T0 (0.00µg/L)	T1(5.0µg/L)	T2(10.0µg/L)	T3(15.0µg/L)
			SOD
			4	1.63±0.13	1.59±0.16	1.57±0.17*	1.43±0.06*
			8	1.61±0.10	1.52±0.15	1.39±0.19*	1.28±0.09*
			12	1.60±0.12	1.44±0.14	1.16±0.12*	1.11±0.08*
			POD
			4	1.97±0.09	1.93±0.10	1.58±0.25*	1.52±0.16*
			8	1.96±0.10	1.89±0.15	1.55±0.26*	1.16±0.20*
			12	1.96±0.13	1.72±0.12	1.19±0.16*	1.16±0.13*
			CAT
			4	2.81±0.11	2.75±0.12	2.40±0.27*	2.35±0.13*
			8	2.83±0.12	2.48±0.14	2.05±0.13*	1.71±0.17*
			12	2.84±0.10	2.37±0.11	1.74±0.11*	1.66±0.17*
			ROS
			4	1.34±0.13	1.38±0.19	1.59±0.18*	1.68±0.16*
			8	1.35±0.12	1.43±0.19	1.94±0.13*	2.17±0.10*
			12	1.35±0.15	1.51±0.12	2.46±0.18*	2.90±0.15*
			TBARS
			4	1.58±0.14	1.63±0.18	1.75±0.20*	1.84±0.14*
			8	1.60±0.11	1.69±0.12	1.85±0.18*	1.94±0.25*
			12	1.61±0.12	1.73±0.13	2.13±0.12*	2.74±0.12*
			GSH
			4	2.48±0.10	2.43±0.11	2.34±0.13*	2.23±0.15*
			8	2.47±0.13	2.35±0.10	2.28±0.14*	1.58±0.11*
			12	2.46±0.11	2.18±0.12	1.34±0.11*	1.11±0.13*
			Values (Mean± SE) with asterisk in each row differ significantly (P<0.05) from control group

## Sheet: Sheet5
			Antioxidant enzymes and oxidative stress parameters in intestine
			Parameters/ Days	Groups/Treatments
				T0 (0.00µg/L)	T1(5.0µg/L)	T2(10.0µg/L)	T3(15.0µg/L)
			SOD
			4	1.71±0.14	1.69±0.24	1.57±0.25*	1.37±0.19*
			8	1.70±0.15	1.55±0.22	1.27±0.27*	1.27±0.11*
			12	1.70±0.17	1.53±0.14	1.04±0.15*	1.02±0.12*
			POD
			4	1.93±0.10	1.88±0.10	1.76±0.09*	1.62±0.10*
			8	1.92±0.11	1.84±0.17	1.77±0.15*	1.46±0.06*
			12	1.91±0.12	1.69±0.13	1.07±0.13*	1.04±0.03*
			CAT
			4	2.98±0.21	2.91±0.22	2.61±0.16*	2.59±0.26*
			8	2.96±0.20	2.71±0.16	2.45±0.15*	2.33±0.23*
			12	2.97±0.18	2.56±0.22	1.48±0.16*	1.29±0.13*
			ROS
			4	1.40±0.10	1.45±0.12	1.53±0.09*	1.69±0.10*
			8	1.41±0.11	1.51±0.14	1.63±0.15*	1.77±0.16*
			12	1.42±0.12	1.58±0.05	1.89±0.16*	2.07±0.11*
			TBARS
			4	1.57±0.07	1.61±0.05	1.73±0.09*	1.83±0.09*
			8	1.58±0.09	1.69±0.08	1.77±0.10*	1.89±0.14*
			12	1.57±0.05	1.77±0.07	1.98±0.12*	2.28±0.15*
			GSH
			4	1.98±0.11	1.95±0.10	1.81±0.13*	1.73±0.17*
			8	1.97±0.12	1.83±0.15	1.19±0.02*	1.11±0.07*
			12	1.95±0.10	1.73±0.04	1.16±0.04*	1.08±0.12*
			Values (Mean± SE) with asterisk in each row differ significantly (P<0.05) from control group.
